# Supplementary material for: Predictors of Mortality in Patients with Infections Due to Carbapenem-Resistant Gram-Negative Bacteria
Source: Antibiotics (Basel). 2023 Jun 29;12(7):1130. doi: 10.3390/antibiotics12071130 (PMC10375996; doi:10.3390/antibiotics12071130)
Supplement: Supplementary file 1 [file antibiotics-12-01130-s001.zip]

Archive with 1 entries (1 files):
- antibiotics-2438182-supplementary.pdf
